# Supplementary material for: Understanding West Nile virus transmission: Mathematical modelling to quantify the most critical parameters to predict infection dynamics
Source: PLoS Negl Trop Dis. 2023 May 1;17(5):e0010252. doi: 10.1371/journal.pntd.0010252 (PMC10174579; doi:10.1371/journal.pntd.0010252)
Supplement: S1 Table — (XLSX) [file pntd.0010252.s002.xlsx]

## Sheet: 2016
Cluster Day	147	154	161	168	175	182	189	196	203	210	217	224	231	238	245	252	259	266	273	280	287	294
Western	0	0	66.57	86.64	83.52	90.44	89.6	0	84	83	92.24	57	69.76	61	67.52	20	39.67	80.2	15.62	17.33	0	0
Eastern	0	0	82.15	89.5	110.18	99.21	104.54	27	106.66	0	77.17	0	69.11	36	61.84	37.75	65.31	73.29	39.91	23	6.67	3

## Sheet: 2017
Cluster Day	147	154	161	168	175	182	189	196	203	210	217	224	231	238	245	252	259	266	273	280	287	294
Western	0	13.8	47.11	73.39	74.68	50.8	95.32	96.43	110.33	58.35	104.04	80.44	0	76	0	62.04	50	10.4	17	10.8	3.2	0
Eastern	0	0	89.8	97	85.47	60.4	82.86	82.4	75.41	67.2	86.53	60.5	34.8	65.6	58.11	40.33	49.15	4	13.17	0	0	0

## Sheet: 2018
Cluster Day	147	154	161	168	175	182	189	196	203	210	217	224	231	238	245	252	259	266	273	280	287	294
Western	0	0	55.09	100.06	78.36	76.68	91.59	75.11	86.23	79.08	80.5	71.34	0	60.96	14	50.39	74.5	53.48	59.44	9.64	7.44	2.25
Eastern	0	0	100.98	87.64	87.88	88	85.97	75.56	88.62	70.91	70.52	50.5	0	35.41	36.6	10.33	48.35	20.33	24.59	0	14.24	0
