# Supplementary material for: Understanding West Nile virus transmission: Mathematical modelling to quantify the most critical parameters to predict infection dynamics
Source: PLoS Negl Trop Dis. 2023 May 1;17(5):e0010252. doi: 10.1371/journal.pntd.0010252 (PMC10174579; doi:10.1371/journal.pntd.0010252)
Supplement: S2 Table — (XLSX) [file pntd.0010252.s003.xlsx]

## Sheet: 2016
Cluster Day	147	154	161	168	175	182	189	196	203	210	217	224	231	238	245	252	259	266	273	280	287	294
Western	0	0	21	14	52	16	52	0	55	1	38	2	25	1	23	1	15	10	13	3	0	0
Eastern	0	0	33	8	77	19	67	1	56	0	36	0	19	3	19	4	16	21	11	4	6	1

## Sheet: 2017
Cluster Day	147	154	161	168	175	182	189	196	203	210	217	224	231	238	245	252	259	266	273	280	287	294
Western	0	5	9	18	22	15	31	46	36	17	26	43	0	36	0	24	5	5	10	5	5	0
Eastern	0	0	25	5	36	5	37	20	22	10	19	16	5	15	9	3	13	2	12	0	0	0

## Sheet: 2018
Cluster Day	147	154	161	168	175	182	189	196	203	210	217	224	231	238	245	252	259	266	273	280	287	294
Western	0	0	11	32	22	22	27	27	35	24	20	38	0	28	1	18	12	21	9	14	9	4
Eastern	0	0	49	11	48	10	35	9	39	11	21	6	0	17	15	6	31	3	17	0	17	0
