# Supplementary material for: Understanding West Nile virus transmission: Mathematical modelling to quantify the most critical parameters to predict infection dynamics
Source: PLoS Negl Trop Dis. 2023 May 1;17(5):e0010252. doi: 10.1371/journal.pntd.0010252 (PMC10174579; doi:10.1371/journal.pntd.0010252)
Supplement: S3 Table — (XLSX) [file pntd.0010252.s004.xlsx]

## Sheet: 2016
Cluster Day	147	154	161	168	175	182	189	196	203	210	217	224	231	238	245	252	259	266	273	280	287	294
Western	0	0	0	0	0	0	0	0	0	0	0	0	1	0	1	0	0	0	0	0	0	0
Eastern	0	0	0	0	0	0	1	0	0	0	0	0	3	0	3	0	3	2	0	0	0	0

## Sheet: 2017
Cluster Day	147	154	161	168	175	182	189	196	203	210	217	224	231	238	245	252	259	266	273	280	287	294
Western	0	0	0	0	0	0	0	1	0	0	2	4	0	2	0	3	0	0	2	0	0	0
Eastern	0	0	0	0	0	0	0	0	0	0	1	0	0	0	0	0	0	0	0	0	0	0

## Sheet: 2018
Cluster Day	147	154	161	168	175	182	189	196	203	210	217	224	231	238	245	252	259	266	273	280	287	294
Western	0	0	0	0	0	0	0	0	3	0	1	11	0	4	0	1	0	0	0	0	0	0
Eastern	0	0	0	0	0	0	4	1	9	1	4	1	0	2	0	0	0	0	0	0	0	0
